# Supplementary material for: Genome-Wide Identification and Expression Analysis of the VILLIN Gene Family in Soybean
Source: Plants (Basel). 2023 May 25;12(11):2101. doi: 10.3390/plants12112101 (PMC10255930; doi:10.3390/plants12112101)
Supplement: Supplementary file 1 [file plants-12-02101-s001.zip]

Archive with 1 entries (1 files):
- plants-2338659-supplementary.pdf
